# Supplementary material for: Validation and comparison of the molecular classifications of pancreatic carcinomas
Source: Mol Cancer. 2017 Nov 6;16:168. doi: 10.1186/s12943-017-0739-z (PMC5674743; doi:10.1186/s12943-017-0739-z)
Supplement: Supplementary file 1 — List of pancreatic cancer data sets included (XLSX 10 kb) [file 12943_2017_739_MOESM1_ESM.xlsx]

## Sheet: Table S1
Supplementary Table 1 : List of pancreatic cancer data sets included.
Reference	Source of data	Technological platform	N° of probe sets/genes	All samples	Primary pancreatic samples included in the present analysis	Type of sample	Set used in earlier study for showing the prognostic value of
Badea et al., Hepatogastroenterology 2008	GEO database, GSE15471	Affymetrix, array U133 Plus 2.0	54K	78 (8%)	36 (4%)	whole tumour
van den Broeck et al., J Exp Clin Cancer Res 2012	GEO database, GSE42952	Affymetrix, array U133 Plus 2.0	54K	23 (2%)	12 (1%)	whole tumour
Zhang et al., PLoS One 2012 & Clin Cencer Res 2013	GEO database, GSE28735	Affymetrix, array Gene 1.0 ST	33K	90 (9%)	45 (5%)	whole tumour
Lunardi et al., Oncotarget 2014	GEO database, GSE55643	Agilent, array 4x44K G4112F (014850)	44K	53 (5%)	45 (5%)	whole tumour
Park et al., Mod Pathol 2014	GEO database, GSE43795	Illumina, array Human HT-12 V4.0	48K	31 (3%)	6 (1%)	whole tumour
Perez-Mancera et al., Nature 2012	GEO database, GSE36924	Illumina, array Human HT-12 V4.0	48K	91 (9%)	90 (11%)	whole tumour
Winter et al., PLoS Comput Biol 2012	Array-Express database, E-MEXP-2780	Affymetrix, array U133 Plus 2.0	54K	30 (3%)	30 (4%)	whole tumour
Grutzmann et al., Neoplasia 2004	Array-Express database, E-MEXP-950	Affymetrix, array U133 A+B	22K+22K	25 (3%)	11 (2%)	whole tumour
TCGA, PAAD	TCGA portal, https://tcga-data.nci.nih.gov	Illumina, RNA sequencing V2	25K	183 (19%)	178 (21%)	whole tumour
Straford et al., PLoS Med 2010	GEO database, GSE21501	Agilent, array 4x44K G4112F (014850)	44K	132 (13%)	132 (16%)	whole tumour	Moffitt' classifiers
Monzon et al., Clin Oncol 2009	GEO database, GSE12630	Affymetrix, array U133 A	22K	24 (2%)	24 (3%)	whole tumour
Bailey et al., Nature 2016	European Genome-phenome Archive (EGA), EGAS00001000154	Illumina, RNA sequencing HiSeq	18K	96 (10%)	96 (11%)	whole tumour	Bailey' classifier
Chen et al., PLoS ONE 2015	GEO database, GSE57495	Affymetrix, Rosetta/Merck RSTA Custom 2.0	60K	63 (6%)	63 (7%)	whole tumour
Collisson et al., Nat Med. 2011	GEO database, GSE17891	Affymetrix, array U133 Plus 2.0	54K	27 (3%)	27 (3%)	microdissected tumour	Collisson' classifier
Kirby et al., Mol Oncol. 2016	GEO database, GSE79670	Illumina, RNA sequencing HiSeq	49K	51 (5%)	51 (6%)	whole tumour
TOTAL					846 (100%)
