# Supplementary material for: Validation and comparison of the molecular classifications of pancreatic carcinomas
Source: Mol Cancer. 2017 Nov 6;16:168. doi: 10.1186/s12943-017-0739-z (PMC5674743; doi:10.1186/s12943-017-0739-z)
Supplement: Supplementary file 3 — Gene overlapping between the four classifiers (XLSX 8 kb) [file 12943_2017_739_MOESM3_ESM.xlsx]

## Sheet: Table S3
Table S3: Gene overlapping between the four classifiers.
Genes	Bailey	Collisson	Moffitt "tumor"	Moffitt "stroma"	Mean % of each line
Bailey (N=707)	707 (100%)	36 (5%)	32 (5%)	1 (0%)	0.03
Collisson (N=62)	36 (58%)	62 (100%)	8 (13%)	1 (2%)	0.24
Moffitt "tumor" (N=50)	32 (64%)	8 (16%)	50 (100%)	0 (0%)	0.27
Moffitt "stroma" (N=48)	1 (2%)	1 (2%)	0 (0%)	48 (100%)	0.01
