# Supplementary material for: Validation and comparison of the molecular classifications of pancreatic carcinomas
Source: Mol Cancer. 2017 Nov 6;16:168. doi: 10.1186/s12943-017-0739-z (PMC5674743; doi:10.1186/s12943-017-0739-z)
Supplement: Supplementary file 5 — Concordance rate between all classifications compared two-by-two in term of outcome prediction (good- or poor-prognosis). All comparisons were significant by using two-way contingency-table analyses (Chi2-test) (XLSX 8 kb) [file 12943_2017_739_MOESM5_ESM.xlsx]

## Sheet: Table S5
Table S5: Concordance rate between all classifications compared two-by-two in term of outcome prediction (good or poor-prognosis).
Concordance rate	Bailey	Collisson	Moffitt tumor	Moffitt stroma
Bailey	1
Collisson	0.80	1
Moffitt tumor	0.86	0.73	1
Moffitt stroma	0.60	0.50	0.59	1
